# Supplementary material for: Effectiveness and Safety of Antibiotic Therapy Combined with NSAIDs or SAIDs in Osteomyelitis of the Oral and Maxillofacial Region: A Systematic Review
Source: Medicina (Kaunas). 2025 Mar 13;61(3):499. doi: 10.3390/medicina61030499 (PMC11943866; doi:10.3390/medicina61030499)
Supplement: Supplementary file 1 [file medicina-61-00499-s001.zip]

Archive with 1 entries (1 files):
- medicina-3458928-supplementary.pdf
